# Supplementary material for: Efficacy and Safety of a Brain-Penetrant Biologic TNF-α Inhibitor in Aged APP/PS1 Mice
Source: Pharmaceutics. 2022 Oct 16;14(10):2200. doi: 10.3390/pharmaceutics14102200 (PMC9612380; doi:10.3390/pharmaceutics14102200)
Supplement: Supplementary file 1 [file pharmaceutics-14-02200-s001.zip]

Archive with 1 entries (1 files):
- pharmaceutics-1805578-supplementary.pdf
